# Supplementary material for: Tlr2 Gene Deletion Delays Retinal Degeneration in Two Genetically Distinct Mouse Models of Retinitis Pigmentosa
Source: Int J Mol Sci. 2021 Jul 22;22(15):7815. doi: 10.3390/ijms22157815 (PMC8435220; doi:10.3390/ijms22157815)
Supplement: Supplementary file 1 [file ijms-22-07815-s001.zip]

Archive with 1 entries (1 files):
- ijms-1271184-supplementary.pdf
